# Supplementary material for: Caring for the “Osteo-Cardiovascular Faller”: Associations between Multimorbidity and Fall Transitions among Middle-Aged and Older Chinese
Source: Health Data Sci. 2025 Feb 19;5:0151. doi: 10.34133/hds.0151 (PMC11836196; doi:10.34133/hds.0151)
Supplement: Supplementary 1 — Tables S1 to S4 Figs. S1 to S3 [file hds.0151.f1.zip]

Archive with 5 entries (5 files):
- 03 Supplementary.docx
- Figure S1.jpg
- Figure S2.jpg
- Figure S3.jpg
- Supplementary (Clean Version).docx
